# Supplementary material for: High Throughput Virtual Screening and Molecular Dynamics Simulation for Identifying a Putative Inhibitor of Bacterial CTX-M-15
Source: Antibiotics (Basel). 2021 Apr 21;10(5):474. doi: 10.3390/antibiotics10050474 (PMC8143117; doi:10.3390/antibiotics10050474)
Supplement: Supplementary file 1 [file antibiotics-10-00474-s001.zip]

Archive with 1 entries (1 files):
- antibiotics-1195967-supplementary.pdf
